# Supplementary material for: Silicone vs. Silicon/Silica in Intraoral Healing: A Systematic Review
Source: Materials (Basel). 2026 Apr 2;19(7):1425. doi: 10.3390/ma19071425 (PMC13074553; doi:10.3390/ma19071425)
Supplement: Supplementary file 1 [file materials-19-01425-s001.zip]

Archive with 1 entries (1 files):
- materials-4205623-supplementary.pdf
